# Supplementary material for: Genome-Wide Identification and Tissue-Specific Expression Analysis of UDP-Glycosyltransferases Genes Confirm Their Abundance in Cicer arietinum (Chickpea) Genome
Source: PLoS One. 2014 Oct 7;9(10):e109715. doi: 10.1371/journal.pone.0109715 (PMC4188811; doi:10.1371/journal.pone.0109715)
Supplement: Table S1 — Sequence information of 89 UGTs dataset. (XLS) [file pone.0109715.s009.xls]

## Sheet: Sheet1
Table S1 Sequence information of 89 UGTs dataset
Organism name	Protein name	Swissprot ID
Nicotiana tabacum	Glucosyltransferase	Q8RU71
Petunia hybrida	Anthocyanin 5-O-glucosyltransferase	Q9SBQ2
Verbena hybrida	Anthocyanidin 3-O-glucoside 5-O-glucosyltransferase	Q9ZR25
Perilla frutescens	Anthocyanidin 3-O-glucoside 5-O-glucosyltransferase 1	Q9ZR27
Lycium barbarum	UDP-glucose:glucosyltransferase	B6EWY2
Eustoma exaltatum subsp. russellianum	Anthocyanin 5-O-glucosyltransferase	A4F1Q2
Arabidopsis thaliana	UDP-glycosyltransferase 75B1	Q9LR44
Arabidopsis thaliana	UDP-glycosyltransferase 75C1	Q0WW21
Zea mays	Indole-3-acetate beta-glucosyltransferase	B6TR02
Oryza sativa subsp. japonica	Putative UDP-glucose:salicylic acid glucosyltransferase	Q69IU8
Avena strigosa	UDP-glycosyltransferase UGT74H5	C4MF47
Zea mays	Indole-3-acetate beta-glucosyltransferase	B6SRX8
Crocus sativus	Crocetin glucosyltransferase 2	Q6X1C0
Medicago truncatula	UDP-glucose glucosyltransferase	A2Q5W6
Medicago truncatula	UDP-glucosyltransferase, putative	A2Q5W9
Lycium barbarum	UDP-glucose:glucosyltransferase	B6EWX8
Stevia rebaudiana	UDP-glycosyltransferase 74G1	Q6VAA6
Ixeris dentata var. albiflora	UDP-glucosyltransferase	A9X3L7
Arabidopsis thaliana	UDP-glycosyltransferase 74E2	Q9SYK9
Brassica rapa subsp. pekinensis	UDP-glucosyl transferase 74b1	C5H9P3
Rhodiola sachalinensis	UDP-glucose glucosyltransferase	A4ZZ92
Populus trichocarpa	UDP-glucoronosyl/UDP-glucosyltransferase	B9NAD3
Arabidopsis thaliana	UDP-glycosyltransferase 84B1	O22182
Zea mays	Indole-3-acetate beta-glucosyltransferase	B6UFB5
Medicago truncatula	(Iso)flavonoid glycosyltransferase	A6XNC4
Iris hollandica	Cyanidin 3-O-rutinoside 5-O-glucosyltransferase	Q767C8
Rauvolfia serpentina	Hydroquinone glucosyltransferase	Q9AR73
Hieracium pilosella	Glycosyltransferase UGT72B11	B2CZL2
Phytolacca americana	Glucosyltransferase	B5MGN7
Medicago truncatula	UDP-glycosyltransferase	B9U3W6
Arabidopsis thaliana	UDP-glycosyltransferase 72C1	O23205
Torenia hybrid cultivar	UDP-sugar flavonoid 7-O-glycosyltransferase	B7XH67
Perilla frutescens	UGT88D7	B2NID2
Antirrhinum majus	UGT88D4	B2NIC9
Veronica persica	Flavonoid glycosyltransferase	C0STS8
Scutellaria baicalensis	Flavonoid 7-O-glucuronosyltransferase	B9A9D5
Antirrhinum majus	Chalcone 4'-O-glucosyltransferase	Q33DV3
Linaria vulgaris	UDP-glucose glucosyltransferase	Q33DV2
Phaseolus angularis	Glucosyltransferase-5	Q8S9A4
Stevia rebaudiana	UDP-glycosyltransferase 88B1	Q6VAA7
Hieracium pilosella	Glycosyltransferase UGT88A9	B2CZL4
Zea mays	Anthocyanidin 5,3-O-glucosyltransferase	B6T4P0
Manihot esculenta	Anthocyanidin 3-O-glucosyltransferase 1	Q40284
Ipomoea nil	UDP-glucosyltransferase	A7M6U9
Populus trichocarpa	UDP-glucose:flavonoid 3-o-glucosyltransferase	B9I672
Garcinia mangostana	UDP-glycose flavonoid 3-O-glycosyltransferase	B9UZ54
Arabidopsis thaliana	UDP-glycosyltransferase 78D2	Q9LFJ8
Rosa hybrid cultivar	UDP-glucose: anthocyanin 3-glucosylltransferase	A8CDW6
Citrus paradisi	Flavonol 3-O-glucosyltransferase	C5MR71
Dianthus caryophyllus	UDP-glucose:flavonoid 3-O-glucosyltransferase	Q60FF2
Petunia hybrida	Kaempferol 3-O-beta-D-galactosyltransferase	Q9SBQ8
Lobelia erinus	UDP-glucose:anthocyanidin 3-O-glucosyltransferase	A4F1S9
Rosa hybrid cultivar	UDP-glucose: flavonol 3-O-glucosyltransferase	Q2PGW4
Rosa hybrid cultivar	UDP-glucose:flavonol 3-glucosyltransferase	A8CDW8
Populus trichocarpa	UDP-galactose:flavonol 3-o-galactosyltransferase	B9NFI8
Forsythia intermedia	Flavonoid 3-O-glucosyltransferase	Q9XF16
Perilla frutescens	Flavonoid 3-O-glucosyltransferase	O04114
Gentiana triflora	Anthocyanidin 3-O-glucosyltransferase	Q96493
Solanum tuberosum	Flavonoid 3-glucosyl transferase	Q3YK56
Dianthus caryophyllus	Glucosyltransferase	Q60FF0
Vigna mungo	Flavonoid 3-O-galactosyl transferase	Q9ZWS2
Clitoria ternatea	UDP-glucose:anthocyanin 3',5'-O-glucosyltransferase	A4F1Q6
Iris hollandica	Anthocyanidin 3-O-glucosyltransferase	Q5KTF3
Hordeum vulgare	Anthocyanidin 3-O-glucosyltransferase	P14726
Zea mays	Cytokinin-O-glucosyltransferase 2	B6TY52
Phaseolus vulgaris	UDP-glucosyltransferase HRA25	Q9FUJ6
Stevia rebaudiana	UDP-glycosyltransferase 89B2	Q6VAA5
Stevia rebaudiana	UDP-glycosyltransferase 79A2	Q6VAA3
Ipomoea nil	Anthocyanidin 3-O-glucoside 2''-O-glucosyltransferase	Q53UH4
Dianthus caryophyllus	Glucosyltransferase	A7M6J3
Zea mays	Indole-3-acetate beta-glucosyltransferase	B6U5U7
Lycium barbarum	UDP-glucose:glucosyltransferase	B6EWZ0
Lycium barbarum	UDP-glucose:glucosyltransferase	B6EWZ4
Sesamum indicum	UDP-glucose:sesaminol 2'-O-glucoside-O-glucosyltransferase	A9ZPI0
Bellis perennis	Cyanidin-3-O-glucoside 2-O-glucuronosyltransferase	Q5NTH0
Citrus maxima	Flavanone 7-O-glucoside 2''-O-beta-L-rhamnosyltransferase	Q8GVE3
Phaseolus vulgaris	Family 1 glycosyltransferase	A7L745
Zea mays	Cis-zeatin O-glucosyltransferase	B4FU09
Allium cepa	Flavonoid glucosyl-transferase	Q7XJ49
Hieracium pilosella	Glycosyltransferase UGT90A7	B2CZL5
Withania somnifera	UDP glycosyltransferase	C1JIE1
Withania somnifera	Glycosyltransferase	B9VJL9
Bacopa monnieri	UDP-glycosyltransferase BMGT1	B9VNU9
Bacopa monnieri	UDP-glycosyltransferase BMGT2	B9VNV0
Arabidopsis thaliana	UDP-glycosyltransferase 72B1	Q9M156
Medicago truncatula	Anthocyanidin 3-O-glucosyltransferase	Q5IFH7
Medicago truncatula	UDP flavonoid 3-O-glucosyltransferase	G7JD22
Vitis vinifera	Anthocyanidin 3-O-glucosyltransferase 2	P51094
Medicago truncatula	(Iso)flavonoid glycosyltransferase	A6XNC5
