# Supplementary material for: Genome-Wide Identification and Tissue-Specific Expression Analysis of UDP-Glycosyltransferases Genes Confirm Their Abundance in Cicer arietinum (Chickpea) Genome
Source: PLoS One. 2014 Oct 7;9(10):e109715. doi: 10.1371/journal.pone.0109715 (PMC4188811; doi:10.1371/journal.pone.0109715)
Supplement: Table S2 — Sequence information of 38 UGTs dataset. (XLS) [file pone.0109715.s010.xls]

## Sheet: Sheet1
Table S2 Sequence information of 38 UGTs dataset
Organism name	Protein name	Sequence id	Swissprot ID	Reference
Zea mays	Cis-zeatin O-glucosyltransferase 1	Cis_Zeatin_G1	Q93XP7	Martin RC, Mok MC, Habben JE, Mok DWS (2001) A maize cytokinin gene encoding an O-glucosyltransferase specific to cis-zeatin Proc Natl Acad Sci U.S.A. 98:5922-5926
Phaseolus lunatus	Zeatin O-glucosyltransferase	Cis_Zeatin_G2	Q9ZSK5	Martin RC, Mok MC, Mok DWS (1999) Isolation of a cytokinin gene, ZOG1, encoding zeatin O-glucosyltransferase from Phaseolus lunatus Proc Natl Acad Sci U.S.A. 96:284-289
Glycine max	Soyasapogenol B glucuronide galactosyltransferase	Soyasapogenol_G	D4Q9Z4	Shibuya M, Nishimura K, Yasuyama N, Ebizuka Y (2010) Identification and characterization of glycosyltransferases involved in the biosynthesis of soyasaponin I in Glycine max. FEBS Lett. 584:2258-2264
Glycine max	Soyasaponin III rhamnosyltransferase	Soyasaponin_R	D4Q9Z5	Shibuya M, Nishimura K, Yasuyama N, Ebizuka Y (2010) Identification and characterization of glycosyltransferases involved in the biosynthesis of soyasaponin I in Glycine max. FEBS Lett. 584:2258-2264
Arabidopsis thaliana	UDP-glycosyltransferase 73C5	Cytokinin_OG1	Q9ZQ94	Li Y., Baldauf S., Lim E.K., Bowles D.J. (2002) Phylogenetic analysis of the UDP-glycosyltransferase multigene family of Arabidopsis thaliana J. Biol. Chem. 276:4338-4343
Arabidopsis thaliana	UDP-glycosyltransferase 73C1	Cytokinin_OG2	Q9ZQ99	Li Y., Baldauf S., Lim E.K., Bowles D.J. (2002) Phylogenetic analysis of the UDP-glycosyltransferase multigene family of Arabidopsis thaliana J. Biol. Chem. 276:4338-4343
Arabidopsis thaliana	UDP-glycosyltransferase 85A1	Cytokinin_OG3	Q9SK82	Li Y., Baldauf S., Lim E.K., Bowles D.J. (2002) Phylogenetic analysis of the UDP-glycosyltransferase multigene family of Arabidopsis thaliana J. Biol. Chem. 276:4338-4343
Arabidopsis thaliana	UDP-glycosyltransferase 76C1	Cytokinin_NG1	Q9FI99	Hou B., Lim E.-K., Higgins G.S., Bowles D.J. (2004) N-glucosylation of cytokinins by glycosyltransferases of Arabidopsis thaliana J. Biol. Chem. 279:47822-47832
Arabidopsis thaliana	UDP-glycosyltransferase 76C2	Cytokinin_NG2	Q9FIA0	Hou B., Lim E.-K., Higgins G.S., Bowles D.J. (2004) N-glucosylation of cytokinins by glycosyltransferases of Arabidopsis thaliana J. Biol. Chem. 279:47822-47832
Rauvolfia serpentina	Hydroquinone glucosyltransferase	Hydroquinone_G	Q9AR73	Arend J., Warzecha H., Stoeckigt J. (2000) Hydroquinone:O-glucosyltransferase from cultivated Rauvolfia cells: enrichment and partial amino acid sequences Phytochemistry 53:187-193
Citrus unshiu	Limnoid UDP-glucosyltransferase	Limonoid_UDP_G	Q9MB73	Kita M., Hirata Y., Mo (2000) Molecular cloning and characterization of a novel gene encoding limonoid UDP-glucosyltransferase in Citrus FEBS Lett. 469:173-178riguchi T., Endo-Inagaki T., Matsumoto R., Hasegawa S., Suhayda C.G., Omura M.
Nicotiana tabacum	Scopoletin glucosyltransferase	Scopoletin_G	Q9AT54	Gachon C., Baltz R., Saindrenan P. (2004) Over-expression of a scopoletin glucosyltransferase in Nicotiana tabacum leads to precocious lesion formation during the hypersensitive response to tobacco mosaic virus but does not affect virus resistance Plant Mol. Biol. 54:137-146
Rosa hybrid cultivar	Anthocyanidin 5,3-O-glucosyltransferase	Anthocyanidin_5_3G1	Q4R1I9	Ogata J., Kanno Y., Itoh Y., Tsugawa H., Suzuki M. (2005) Plant biochemistry: anthocyanin biosynthesis in roses Nature 435:757-758
Ipomoea nil	Anthocyanidin 3-O glucoside 2"-O-glucosyltransferase	Anthocyanidin_3_2"G1	Q53UH4	Morita Y., Hoshino A., Kikuchi Y., Okuhara H., Ono E et al. (2005) Japanese morning glory dusky mutants displaying reddish-brown or purplish-gray flowers are deficient in a novel glycosylation enzyme for anthocyanin biosynthesis, UDP-glucose:anthocyanidin 3-O-glucoside-2''-O-glucosyltransferase, due to 4-bp insertions in the gene Plant J. 42:353-363
Ipomoea purpurea	Anthocyanidin 3-O glucoside 2"-O-glucosyltransferase	Anthocyanidin_3_2"G2	Q53UH5	Morita Y., Hoshino A., Kikuchi Y., Okuhara H., Ono E et al. (2005) Japanese morning glory dusky mutants displaying reddish-brown or purplish-gray flowers are deficient in a novel glycosylation enzyme for anthocyanin biosynthesis, UDP-glucose:anthocyanidin 3-O-glucoside-2''-O-glucosyltransferase, due to 4-bp insertions in the gene Plant J. 42:353-363
Verbena hybrida	Anthocyanidin 3-O-glucoside 5-O-glucosyltransferase	Anthocyanidin_3_5_G1	Q9ZR25	Yamazaki M., Gong Z., Fukuchi-Mizutani M., Fukui Y., Tanaka Y et al. (1999) Molecular cloning and biochemical characterization of a novel anthocyanin 5-O-glucosyltransferase by mRNA differential display for plant forms regarding anthocyanin J. Biol. Chem. 274:7405-7411
Gentiana triflora	Anthocyanidin 3-O-glucoside 5-O-glucosyltransferase	Anthocyanidin_3_5_G2	B2NID7	Nakatsuka T., Sato K., Takahashi H., Yamamura S., Nishihara M. (2008) Cloning and characterization of the UDP-glucose:anthocyanin 5-O-glucosyltransferase gene from blue-flowered gentian J. Exp. Bot. 59:1241-1252
Perilla frutescens	Anthocyanidin 3-O-glucoside 5-O-glucosyltransferase 1	Anthocyanidin_3_5_G3	Q9ZR27	Yamazaki M., Gong Z., Fukuchi-Mizutani M., Fukui Y., Tanaka Y et al. (1999) Molecular cloning and biochemical characterization of a novel anthocyanin 5-O-glucosyltransferase by mRNA differential display for plant forms regarding anthocyanin J. Biol. Chem. 274:7405-7411
Phaseolus angularis	Abscisate beta-glucosyltransferase	Abscisate_beta_G	Q8W3P8	Xu Z.J., Nakajima M., Suzuki Y., Yamaguchi I. (2002) Cloning and characterization of the abscisic acid-specific glucosyltransferase gene from adzuki bean seedlings Plant Physiol. 129:1285-1295
Arabidopsis thaliana	UDP-glycosyltransferase 71C1	Flavonol _7_3G1	O82381	Li Y., Baldauf S., Lim E.K., Bowles D.J. (2002) Phylogenetic analysis of the UDP-glycosyltransferase multigene family of Arabidopsis thaliana J. Biol. Chem. 276:4338-4343
Arabidopsis thaliana	UDP-glycosyltransferase 71C4	Flavonol _7_3G2	Q9LML6	Li Y., Baldauf S., Lim E.K., Bowles D.J. (2002) Phylogenetic analysis of the UDP-glycosyltransferase multigene family of Arabidopsis thaliana J. Biol. Chem. 276:4338-4343
Arabidopsis thaliana	UDP-glycosyltransferase 71D1	Flavonol_3_G1	O82383	Li Y., Baldauf S., Lim E.K., Bowles D.J. (2002) Phylogenetic analysis of the UDP-glycosyltransferase multigene family of Arabidopsis thaliana J. Biol. Chem. 276:4338-4343
Arabidopsis thaliana	UDP-glycosyltransferase 71B1	Flavonol_3_G2	Q9LSY9	Li Y., Baldauf S., Lim E.K., Bowles D.J. (2002) Phylogenetic analysis of the UDP-glycosyltransferase multigene family of Arabidopsis thaliana J. Biol. Chem. 276:4338-4343
Arabidopsis thaliana	UDP-glycosyltransferase 89C1	Flavonol_7R	Q9LNE6	Li Y., Baldauf S., Lim E.K., Bowles D.J. (2002) Phylogenetic analysis of the UDP-glycosyltransferase multigene family of Arabidopsis thaliana J. Biol. Chem. 276:4338-4343
Arabidopsis thaliana	UDP-glycosyltransferase 89B1	Flavonol 3_7_4'G	Q9C9B0	Li Y., Baldauf S., Lim E.K., Bowles D.J. (2002) Phylogenetic analysis of the UDP-glycosyltransferase multigene family of Arabidopsis thaliana J. Biol. Chem. 276:4338-4343
Fragaria ananassa	UDP-glucose flavonoid 3-O-glucosyltransferase 6	Flavonoid_3G1	Q2V6K0	Griesser M., Vitzthum F., Fink B., Bellido M.L., Raasch C. et al. (2008) Multi-substrate flavonol O-glucosyltransferases from strawberry (Fragaria x ananassa) achene and receptacle J. Exp. Bot. 59:2611-2625
Fragaria ananassa	UDP-glucose flavonoid 3-O-glucosyltransferase 7	Flavonoid_3G2	Q2V6J9	Griesser M., Vitzthum F., Fink B., Bellido M.L., Raasch C. et al. (2008) Multi-substrate flavonol O-glucosyltransferases from strawberry (Fragaria x ananassa) achene and receptacle J. Exp. Bot. 59:2611-2625
Medicago truncatula	Flavonoid 3-O-glucosyltransferase	Flavonoid_3G3	A6XNC6	Modolo L.V., Blount J.W., Achnine L., Naoumkina M.A., Wang X (2007) A functional genomics approach to (iso)flavonoid glycosylation in the model legume Medicago truncatula Plant Mol. Biol. 64:499-518
Manihot esculenta	Anthocyanidin 3-O-glucosyltransferase 1	Anthocyanidin_3G1	Q40284	Hughes J., Hughes M.A. (1994) Multiple secondary plant product UDP-glucose glucosyltransferase genes expressed in cassava (Manihot esculenta Crantz) cotyledons DNA Seq. 5:41-49
Solanum melongena	Anthocyanidin 3-O-glucosyltransferase	Anthocyanidin_3G2	Q43641	Evidence at transcript level
Vitis vinifera	Anthocyanidin 3-O-glucosyltransferase 2	Anthocyanidin_3G3	P51094	Ford C.M., Boss P.K., Hoj P.B (1998) Cloning and characterization of Vitis vinifera UDP-glucose:flavonoid 3-O-glucosyltransferase, a homologue of the enzyme encoded by the maize Bronze-1 locus that may primarily serve to glucosylate anthocyanidins in vivo J. Biol. Chem. 273:9224-9233
Gentiana triflora	Anthocyanidin 3-O-glucosyltransferase	Anthocyanidin_3G4	Q96493	Tanaka Y., Yonekura K., Fukuchi-Mizutani M., Fukui Y., Fujiwara H (1996) Molecular and biochemical characterization of three anthocyanin synthetic enzymes from Gentiana triflora Plant Cell Physiol. 37:711-716
Zea mays	Anthocyanidin 3-O-glucosyltransferase	Anthocyanidin_3G5	P16166	Furtek D., Schiefelbein J.W., Johnston F., Nelson O.E. Jr. (1988) Sequence comparisons of 3 wild-type bronze-1 alleles from Zea mays Plant Mol. Biol. 11:473-481
Zea mays	Anthocyanidin 3-O-glucosyltransferase	Anthocyanidin_3G6	P16167	Furtek D., Schiefelbein J.W., Johnston F., Nelson O.E. Jr. (1988) Sequence comparisons of 3 wild-type bronze-1 alleles from Zea mays Plant Mol. Biol. 11:473-481
Zea mays	Anthocyanidin 3-O-glucosyltransferase	Anthocyanidin_3G7	P16165	Furtek D., Schiefelbein J.W., Johnston F., Nelson O.E. Jr. (1988) Sequence comparisons of 3 wild-type bronze-1 alleles from Zea mays Plant Mol. Biol. 11:473-481
Hordeum vulgare	Anthocyanidin 3-O-glucosyltransferase	Anthocyanidin_3G8	P14726	Wise R.P., Rohde W., Salamini F (1990) Nucleotide sequence of the Bronze-1 homologous gene from Hordeum vulgare Plant Mol. Biol. 14:277-279
Petunia hybrida	Anthocyanidin 3-O-glucosyltransferase	Anthocyanidin_3G9	Q43716	Kroon J., Souer E., de Graaff A., Xue Y., Mol J (1994) Cloning and structural analysis of the anthocyanin pigmentation locus Rt of Petunia hybrida: characterization of insertion sequences in two mutant alleles Plant J. 5:69-80
Petunia hybrida	Kaempferol 3-O beta-D-galactosyltransferase	Kaempferol_3G	Q9SBQ8	Miller K.D., Guyon V., Evans J.N.S., Shuttleworth W.A., Taylor L.P. (1999) Purification, cloning, and heterologous expression of a catalytically efficient flavonol 3-O-galactosyltransferase expressed in the male gametophyte of Petunia hybrida J. Biol. Chem. 274:34011-34019
