# Supplementary material for: Genome-Wide Identification and Tissue-Specific Expression Analysis of UDP-Glycosyltransferases Genes Confirm Their Abundance in Cicer arietinum (Chickpea) Genome
Source: PLoS One. 2014 Oct 7;9(10):e109715. doi: 10.1371/journal.pone.0109715 (PMC4188811; doi:10.1371/journal.pone.0109715)
Supplement: Table S3 — Summary of 96 chickpea UGTs: information of genes and intron size, numbers, phase and positions. (XLS) [file pone.0109715.s011.xls]

## Sheet: intron-data
Table S3 Summary of 96 chickpea UGTs: information of genes and intron size, numbers, phase and positions
Sr. No.	Gene name	GenBank Accn. No.	Chromosome/ Scaffold	Strand	CDS (bp)	Amino acids	No. of introns	Intron phase(s)	Range of Exon 1	Range of Intron 1	Range of Exon 2	Range of Intron 2	Range of Exon 3	Size of first intron (bp)	Size of second intron (bp)
1	UGT76J2	KF006942	6	+	1359	452	1	1	1-442	443-586	587-1503			144
2	UGT85H3	KF018265	2	-	1455	484	1	2	1-932	933-1187	1188-1710			255
3	UGT78K3	KC990643	1	+	1368	455	0	-						-
4	UGT85H5	KF018266	2	-	1470	489	1	2	1-953	954-1196	1197-1713			243
5	UGT85H4	KF018267	2	-	1455	484	1	2	1-932	933-1705	1706-2228			773
6	UGT83G4	KF018268	2	-	1791	596	2	2, 2	1-848	849-1619	1620-2072	2073-37096	37097-37586	771	35024
7	UGT72V1	KF018245	7	-	1464	487	0	-						-
8	UGT85H6	KF018269	2	-	1458	485	1	2	1-935	936-1034	1035-1557			99
9	UGT73K2	KF018246	6	-	1458	485	0	-						-
10	UGT88E4	KF039762	2617	-	1404	467	-	-						-
11	UGT88E5	KF039755	2617	+	1401	466	-	-						-
12	UGT73AA1	KF000375	4	+	1494	497	0	-						-
13	UGT73AB1	KF000376	2	+	1482	493	0	-						-
14	UGT78K4	KF000377	6	+	1365	454	0	-						-
15	UGT88E6	KF039756	4057	+	1353	450	-	-						-
16	UGT71S1	KF000378	2	+	1419	472	0	-						-
17	UGT88E11	KF039763	1060	-	1440	479	-	-						-
18	UGT88E9	KF039764	1060	-	1431	476	-	-						-
19	UGT85H7	KF018270	2	-	1461	486	1	2	1-938	939-1037	1038-1560			99
20	UGT88E10	KF000379	7	+	1440	479	0	-						-
21	UGT73C16	KF006943	3	+	1413	470	1	0	1-402	403-567	568-1578			165
22	UGT72Y1	KF018247	3	-	1407	468	0	-						-
23	UGT72B17	KF039757	1981	+	1440	479	-	-						-
24	UGT73C15	KF000380	3	+	1521	506	0	-						-
25	UGT72W1	KF000381	8	+	1284	427	0	-						-
26	UGT85J2	KF006944	1	+	1458	485	1	1	1-517	518-1075	1076-2016			558
27	UGT78K5	KF039765	Scaffold 12	-	1365	454	-	-						-
28	UGT84F2	KF018248	4	-	1440	479	0	-						-
29	UGT88E7	KF039766	1060	-	1434	477	-	-						-
30	UGT72Y2	KF000382	3	+	1407	468	0	-						-
31	UGT88E8	KF039767	1060	-	1431	476	-	-						-
32	UGT72B18	KF000383	3	+	1419	472	0	-						-
33	UGT73F5	KF000384	7	+	1452	483	0	-						-
34	UGT72AB1	KF039768	1047	-	1407	468	-	-						-
35	UGT73F7	KF000385	7	+	1440	479	0	-						-
36	UGT84F3	KF018249	4	-	1416	471	0	-						-
37	UGT71S2	KF000386	2	+	1410	469	0	-						-
38	UGT72Z1	KF018250	3	-	1437	478	0	-						-
39	UGT73F6	KF000387	7	+	1422	473	0	-						-
40	UGT73P5	KF000388	3	+	1485	494	0	-						-
41	UGT78G2	KF006945	7	+	1362	453	1	1	1-505	506-1570	1571-2427			1065
42	UGT72AA1	KF000389	7	+	1422	473	0	-						-
43	UGT73P7	KF000390	3	+	1491	496	0	-						-
44	UGT93A5	KF018251	4	-	1398	465	0	-						-
45	UGT72L3	KF039758	3321	+	1404	467	-	-						-
46	UGT88F9	KF006946	5	+	1443	480	1	1	1-763	764-2350	2351-3030			1587
47	UGT71S3	KF018252	2	-	1401	466	0	-						-
48	UGT73P4	KF000391	3	+	1470	489	0	-						-
49	UGT92G3	KF000392	2	+	1485	494	0	-						-
50	UGT708B1	KF000393	6	+	1398	465	0	-						-
51	UGT75L7	KF018253	6	-	1416	471	0	-						-
52	UGT73B15	KF000394	6	+	1431	476	0	-						-
53	UGT84H1	KF018254	7	-	1368	455	0	-						-
54	UGT72L5	KF039759	3321	+	1431	476	-	-						-
55	UGT73AC1	KF000395	6	+	1431	476	0	-						-
56	UGT83G3	KF018271	2	-	1332	443	1	2	1-851	852-1283	1284-1764			432
57	UGT72X1	KF018255	3	-	1428	475	0	-						-
58	UGT73B14	KF000396	6	+	1467	488	0	-						-
59	UGT75L8	KF018256	5	-	1416	471	0	-						-
60	UGT72L4	KF039769	3321	-	1464	487	-	-						-
61	UGT73P9	KF000397	3	+	1491	496	0	-						-
62	UGT92A6	KF018257	1	-	1470	489	0	-						-
63	UGT74X1	KF018272	3	-	1380	459	1	0	1-738	739-1027	1028-1669			289
64	UGT85K8	KF018273	5	-	1452	483	1	2	1-941	942-2620	2621-3131			1679
65	UGT73P6	KF000398	3	+	1407	468	0	-						-
66	UGT74X2	KF018274	3	-	1311	436	1	0	1-735	736-1491	1492-2067			756
67	UGT79B21	KF000399	1	+	1377	458	0	-						-
68	UGT71G2	KF000400	2	+	1404	467	0	-						-
69	UGT79B22	KF018258	5	-	1377	458	0	-						-
70	UGT71G3	KF018259	2	-	1404	466	0	-						-
71	UGT71T1	KF018260	1	-	1374	457	0	-						-
72	UGT71T2	KF018261	1	-	1377	458	0	-						-
73	UGT89F1	KF000401	7	+	1377	458	0	-						-
74	UGT74K2	KF006947	2	+	1377	458	1	0	1-654	655-1391	1392-2114			737
75	UGT85K9	KF018275	5	-	1449	482	1	2	1-941	942-1829	1830-2337			888
76	UGT87H3	KF006948	5	+	1374	457	1	1	1-493	494-2641	2642-3522			2148
77	UGT95B1	KF018262	8	-	1266	421	0	-						-
78	UGT89D5	KF039760	2027	+	1404	467	-	-						-
79	UGT87H2	KF006949	2	+	1380	459	1	1	1-493	494-1167	1168-2054			674
80	UGT79B27	KF000402	6	+	1398	465	0	-						-
81	UGT85X1	KF006950	6	+	1470	489	1	1	1-517	518-1459	1460-2412			942
82	UGT89B5	KF039761	3397	+	1449	482	-	-						-
83	UGT79A5	KF000403	4	+	1389	462	0	-						-
84	UGT79B26	KF006951	1	+	1374	457	1	1	1-718	719-885	886-1541			167
85	UGT79B23	KF018276	1	-	1374	457	1	2	1-656	657-761	762-1479			105
86	UGT91H7	KF018263	1	-	1416	471	0	-						-
87	UGT73P8	KF018264	8	-	1401	466	0	-						-
88	UGT79B25	KF018277	1	-	1368	455	1	2						368
89	UGT87E3	KF006952	2	+	1377	458	1	1	1-484	485-3084	3085-3977			2600
90	UGT82A3	KF018278	2	-	1323	440	1	2	1-869	870-962	963-1416			93
91	UGT79B24	KF018279	1	-	1374	457	1	2	1-656	657-746	747-1464			90
92	UGT91H8	KF000404	1	+	1437	478	0	-						-
93	UGT91M1	KF000405	7	+	1404	467	0	-						-
94	UGT72AB2	KF843732	scaffold1047	-	1254	417	-	-						-
95	UGT74Z1	KF843731	6	-	1233	410	1	0	1-726	727-1494	1495-2001			768
96	UGT80B4	KF006953	4	+	1782	593	13	2,2,2,1,2,2,0,1,2,2,1,0,2	Exon1:1-118 Intron1:119-748 Exon2:749-912 Intron2:913-1148 Exon3:1149-1352 Intron3:1353-1557 Exon4:1558-1669 Intron4:1670-2045 Exon5:2046-2216 Intron5:2217-2635 Exon6:2636-2699 Intron6:2700-2950 Exon7:2951-3008 Intron7:3009-3120 Exon8:3121-3298 Intron8:3299-3792 Exon9:3793-3923 Intron9:3924-4185 Exon10:4186-4288 Intron10:4289-4597 Exon11:4598-4674 Intron11:4675-4758 Exon12:4759-4806 Intron12:4807…
*CaUGT is not considered for the intron characterization

## Sheet: intron-length
Table S3 Degree of occurence of introns based on its size
Size of first intron (bp)	Size of first intron (bp)	Occurrence
144	50-100	4
255	101-200	4
243	201-300	3
773	301-400	1
771	401-500	1
99	501-600	1
99	601-700	1
165	701-800	5
558	801-900	1
1065	900-1000	1
1587	1001-2000	3
432	>2000	3
289
1679
756
737
888
2148
674
942
167
105
368
2600
93
90
35024
768

## Sheet: chromosome
Table S3 Distribution pattern of CaUGTs on chromosomes
Chromosome	Number of UGTs genes
1	12
2	18
3	14
4	6
5	6
6	11
7	10
8	3
