# Supplementary material for: Genome-Wide Identification and Tissue-Specific Expression Analysis of UDP-Glycosyltransferases Genes Confirm Their Abundance in Cicer arietinum (Chickpea) Genome
Source: PLoS One. 2014 Oct 7;9(10):e109715. doi: 10.1371/journal.pone.0109715 (PMC4188811; doi:10.1371/journal.pone.0109715)
Supplement: Table S4 — Gene nomenclature of chickpea UGTs. (XLS) [file pone.0109715.s012.xls]

## Sheet: Sheet1
Table S4 Gene nomenclature of chickpea UGTs
Seq_Ids	Name
Ca_10301	UGT76J2	UGT	UDP Glycosyltransferase superfamily
Ca_10468	UGT85H3
Ca_00166	UGT78K3	Number from 71-100	Family which group UGT with 40% or more amino acid sequence homology
Ca_10472	UGT85H5
Ca_10469	UGT85H4	An alphabet after family	Subfamily which group UGTs with 60% or more amino acid sequence homology
Ca_21108	UGT83G4
Ca_09924	UGT72V1	A number after subfamily	Unique number specific to an individual gene
Ca_10470	UGT85H6
Ca_19814	UGT73K2
Ca_21872	UGT88E4
Ca_21869	UGT88E5
Ca_19082	UGT73AA1
Ca_18541	UGT73AB1
Ca_05296	UGT78K4
Ca_27487	UGT88E6
Ca_10147	UGT71S1
Ca_21795	UGT88E11
Ca_21778	UGT88E9
Ca_10471	UGT85H7
Ca_16414	UGT88E10
Ca_23668	UGT73C16
Ca_22500	UGT72Y1
Ca_21263	UGT72B17
Ca_00728	UGT73C15
Ca_02074	UGT72W1
Ca_00112	UGT85J2
Ca_22982	UGT78K5
Ca_05608	UGT84F2
Ca_21788	UGT88E7
Ca_22496	UGT72Y2
Ca_21787	UGT88E8
Ca_01304	UGT72B18
Ca_06791	UGT73F5
Ca_17221	UGT72AB1
Ca_06792	UGT73F7
Ca_05607	UGT84F3
Ca_23049	UGT71S2
Ca_22495	UGT72Z1
Ca_06796	UGT73F6
Ca_09440	UGT73P5
Ca_03267	UGT78G2
Ca_18951	UGT72AA1
Ca_09436	UGT73P7
Ca_24017	UGT93A5
Ca_25711	UGT72L3
Ca_20510	UGT88F9
Ca_09824	UGT71S3
Ca_09438	UGT73P4
Ca_10248	UGT92G3
Ca_06582	UGT708B1
Ca_08527	UGT75L7
Ca_06480	UGT73B15
Ca_09314	UGT84H1
Ca_25712	UGT72L5
Ca_06479	UGT73AC1
Ca_21107	UGT83G3
Ca_22494	UGT72X1
Ca_06451	UGT73B14
Ca_11382	UGT75L8
Ca_25710	UGT72L4
Ca_09437	UGT73P9
Ca_02667	UGT92A6
Ca_06074	UGT74X1
Ca_07558	UGT85K8
Ca_09439	UGT73P6
Ca_06073	UGT74X2
Ca_00350	UGT79B21
Ca_14261	UGT71G2
Ca_17956	UGT79B22
Ca_14260	UGT71G3
Ca_18599	UGT71T1
Ca_18617	UGT71T2
Ca_19894	UGT89F1
Ca_19131	UGT74K2
Ca_07557	UGT85K9
Ca_08995	UGT87H3
Ca_10596	UGT95B1
Ca_26288	UGT89D5
Ca_17244	UGT87H2
Ca_11281	UGT79B27
Ca_05261	UGT85X1
Ca_26272	UGT89B5
Ca_08338	UGT79A5
Ca_06975	UGT79B26
Ca_06976	UGT79B23
Ca_00113	UGT91H7
Ca_02172	UGT73P8
Ca_06977	UGT79B25
Ca_17245	UGT87E3
Ca_09825	UGT82A3
Ca_06978	UGT79B24
Ca_00114	UGT91H8
Ca_13719	UGT91M1
Ca_04376	UGT80B4
Ca_17222	UGT72AB2
Ca_08677	UGT74Z1
