# Supplementary material for: Genome-Wide Identification and Tissue-Specific Expression Analysis of UDP-Glycosyltransferases Genes Confirm Their Abundance in Cicer arietinum (Chickpea) Genome
Source: PLoS One. 2014 Oct 7;9(10):e109715. doi: 10.1371/journal.pone.0109715 (PMC4188811; doi:10.1371/journal.pone.0109715)
Supplement: Table S5 — Functional specificity of chickpea UGTs. (XLS) [file pone.0109715.s013.xls]

## Sheet: Sheet1
Table S5 Functional specificity of the chickpea UGTs
Group	UGTs	Experimentally validated proteins (Dendrogram ID)	Swissprot ID	Probable functions	Tissue
Group A1	UGT78K3, UGT78K4, UGT78K5, UGT78G2	Anthocyanidin_3G2, Anthocyanidin_3G3, Anthocyanidin_3G4, Anthocyanidin_3G5, Anthocyanidin_3G6, Anthocyanidin_3G7, Anthocyanidin_3G8, Flavonoid_3G3, Kaempferol_3G	Q96493, P16166, P16167, P16165, P14726, A6XNC6, Q9SBQ8	Anthocyanidin 3-O-glucosyltransferase, Flavonoid 3-O glucosyltransferase, Kaempferol 3-O beta-D-galactosyltransferase	SAM (K5), Young leaves (K4), Germinating seed (K3, G2)
Group A2	UGT71G2, UGT71G3, UGT71T1, UGT71T2, UGT71S1, UGT71S2, UGT71S3	Flavonol_3G1, Flavonol_3G2, Flavonoid_3G1, Anthocyanidin_3G1	O82383, Q9LSY9, Q2V6K0, Q40284	UDP-glucose flavonoid 3-O-glucosyltransferase, Anthocyanidin 3-O glucosyltransferase	Germinating seed (T1), Flower bud (S2), SAM (S1, G3), Young leaves (S3, G2), Flower (G2, T2)
Group A4	UGT79A5	Anthocyanidin_3G9	Q43716	Anthocyanidin 3-O-glucosyltransferase	Germinating seed
Group B	UGT85X1, UGT85J2, UGT85H3, UGT85H4, UGT85H5, UGT85H6, UGT85H7, UGT85K9, UGT85K8	Cytokinin_OG3	Q9SK82	Cytokinin-O-glucosyltransferase 2, Zeatin O-glucosyltransferase	Germinating seed (K8, K9, H7, H5, X1, J2), Flower (H3, H7), SAM (H4, H6)
Group C	UGT76J2	Cytokinin_NG1, Cytokinin_NG2	Q9FI99, Q9FIA0	Cytokinin-N-glucosyltransferase	Young leaves
Group D	UGT84F2, UGT84F3	Limonoid_UDP_G	Q9MB73	Limnoid UDP-glucosyltransferase	Germinating seed (F2, F3), Flower bud (F3)
Group E	UGT75L7, UGT75L8	Anthocynidin_3_5_G_1, Anthocynidin_3_5_G_2, Anthocynidin_3_5_G_3	Q9ZR25, B2NID7, Q9ZR27	Anthocyanidin 3-O-glucoside 5-O-glucosyltransferase	Germinaing seed (L7), Flower bud (L8)
Group F	UGT88E4, UGT88E5, UGT88E6, UGT88E7, UGT88E8, UGT88E9, UGT88E10, UGT88E11, UGT88F9	Anthocyanidin 5,3-O-glucosyltransferase	Q4R1I9	Anthocyanidin 5,3-O-glucosyltransferase	Flower bud (E6), Flower (E7)
Group G	UGT72Y1, UGT72B17, UGT72Y2, UGT72B18, UGT72AB1, UGT72Z1, UGT72AA1, UGT72X1, UGT72AB2, UGT72L3, UGT72L4, UGT72L5	Hydroquinone_G	Q9AR73	Hydroquinone glucosyltransferase	Germinating seed (AA1, AB1, Z1), Flower (AB1, AB2, B17, B18), Young leaves (Y2), Flower bud (X1, Z1, Y1)
Group H	UGT73P4, UGT73P5, UGT73P6, UGT73P7, UGT73P8, UGT73P9	Soyasapogenol_G	D4Q9Z4	Soyasapogenol B glucuronide galactosyltransferase	Germinating seed (P4, P6, P9), Flower (P5, P7), Young leaves (P7), SAM (P8)
Group I	UGT73AC1	Abscisate_beta_G	Q8W3P8	Abscisate beta-glucosyltransferase	Germinating seed
Group A3 & J	UGT73B14, UGT73B15	Scopoletin_G, Flavonoid_3G_2	Q9AT54, Q2V6J9	Scopoletin glucosyltransferase, UDP-glucose flavonoid 3-O-glucosyltransferase	Germinating seed
Group K	UGT73C15, UGT73C16, UGT73AA1, UGT73AB1	Cytokinin_OG1, Cytokinin_OG2	Q9ZQ94, Q9ZQ99	Cytokinin-O-glucosyltransferase, Deoxynivalenol-glucosyl-transferase 1, Zeatin O glucosyltransferase	Germinating seed (C15), Flower (C16), Flower (AA1, AB1)
Group L	UGT89F1, UGT89D5, UGT89B5	Flavonol_7R, Flavonol 3_7_4'G	Q9LNE6, Q9C9B0	Flavonol 7-O-rhamnosyltransferase, Flavonol 3-O-glucosyltransferase, Flavonol 7-O-glucosyltransferase, Flavonoid 4'O-glucosyltransferase	Germinating seed (F1), Flower (B5, D5)
Group M	UGT91H7, UGT91H8, UGT91M1	Soyasaponin_R	D4Q9Z5	Soyasaponin III rhamnosyltransferase	Germinating seed (M1, H7, H8)
Group N	UGT79B21, UGT79B22, UGT79B27, UGT79B26, UGT79B23, UGT79B24, UGT79B25	Anthocyanidin_3_2"G1, Anthocyanidin_3_2"G2	Q53UH4, Q53UH5	Anthocyanidin 3-O glucoside 2"-O-glucosyltransferase	Germinating seed (B23, A5, B21, B22, B24, B25), Flower bud (B27), Flower (B26)
Group O	UGT93A5	Cis_Zeatin_G1, Cis_Zeatin_G2	Q93XP7, Q9ZSK5	Cis-zeatin O-glucosyltransferase, Zeatin O-glucosyltransferase	Flower bud
