# Supplementary material for: Genome-Wide Identification and Tissue-Specific Expression Analysis of UDP-Glycosyltransferases Genes Confirm Their Abundance in Cicer arietinum (Chickpea) Genome
Source: PLoS One. 2014 Oct 7;9(10):e109715. doi: 10.1371/journal.pone.0109715 (PMC4188811; doi:10.1371/journal.pone.0109715)
Supplement: Table S8 — Orthologs of chickpea UGTs in four selected dicot plants. (XLS) [file pone.0109715.s016.xls]

## Sheet: orthologs
Table S8 Orthologs of chickpea UGTs in four selected dicot plants
S.No	CaUGTs	Universal Name	GenBank ID	G. max (GenBank ID)	% Similarity	M. truncatula (GenBank ID)	% Similarity	V. angularis (GenBank ID)	% Similarity	L. japonicus (GenBank ID)	% Similarity
1	Ca_10301	UGT76J2	KF006942	XP_003538437.1	84	XP_003600815.1	90
2	Ca_10468	UGT85H3	KF018265	XP_003531544.1, XP_003554994.1	88, 85	XP_003598165.1; XP_003618665.1; XP_003618661.1; XP_003618658.1; XP_003618643.1; XP_003618651.1; XP_003618668.1; XP_003618644.1; XP_003618642.1; XP_003618667.1; XP_003618657.1; XP_003618663.1; XP_003618649.1; AFK38894.1; XP_003618656.1	89; 89; 89; 89; 87; 86; 86; 88; 86; 85; 86; 85; 86; 85; 83
3	Ca_00166	UGT78K3	KC990643	XP_003543134.1; ACU17764.1; NP_001240066.1	84; 80; 80
4	Ca_10472	UGT85H5	KF018266	XP_003545683.1; XP_003531544.1	85; 86	XP_003618643.1; XP_003618642.1; XP_003618644.1; XP_003618658.1; XP_003618655.1; XP_003618661.1; XP_003618663.1; XP_003598165.1; XP_003618671.1; AFK38894.1; XP_003618665.1; XP_003618637.1; XP_003618649.1; XP_003618667.1; XP_003618657.1; XP_003618651.1;	89; 88; 89; 87; 84; 85; 86; 85; 84; 85; 86; 84; 86; 85; 86; 84;
5	Ca_10469	UGT85H4	KF018267	XP_003531544.1; XP_003554994.1; ACU24374.1;	86; 84; 82	XP_003598165.1; XP_003618665.1; XP_003618661.1; XP_003618658.1; XP_003618643.1; XP_003618651.1; XP_003618642.1; XP_003618668.1; XP_003618663.1; XP_003618644.1; XP_003618655.1; XP_003618637.1; XP_003618656.1; XP_003618649.1; XP_003618657.1;	88; 87; 86; 87; 86; 84; 85; 84; 85; 86; 83; 82; 84; 85; 85;
6	Ca_21108	UGT83G4	KF018268	XP_003551755.1	83	XP_003621424.1	93
7	Ca_09924	UGT72V1	KF018245	-		XP_003629205.1	85
8	Ca_10470	UGT85H6	KF018269	XP_003554994.1; XP_003545683.1	84; 83	XP_003618663.1; AFK38894.1; XP_003618649.1; XP_003618657.1; XP_003618656.1; XP_003618643.1; XP_003618642.1; XP_003618660.1; XP_003618667.1; XP_003618655.1; XP_003618661.1; XP_003618637.1; XP_003618644.1; XP_003618671.1; XP_003618666.1; XP_003618658.1; XP_003598165.1; XP_003618651.1;	89; 88; 88; 88; 86; 86; 88; 84; 85; 83; 84; 84; 87; 83; 82; 84; 84; 82
9	Ca_19814	UGT73K2	KF018246	XP_003548656.1	80	XP_003605468.1	88
10	Ca_21872	UGT88E4	KF039762	-	-	ABI94021.1	83
11	Ca_21869	UGT88E5	KF039755	-	-	ABI94021.1	84
12	Ca_19082	UGT73AA1	KF000375	XP_003551776.1	80	XP_003614184.1	90
13	Ca_18541	UGT73AB1	KF000376	-	-	XP_003614183.1	90
14	Ca_05296	UGT78K4	KF000377	NA
15	Ca_27487	UGT88E6	KF039756	NA
16	Ca_10147	UGT71S1	KF000378	-		XP_003617350.1; XP_003617357.1; XP_003617349.1; XP_003617353.1; XP_003617354.1; XP_003617345.1; XP_003618094.1	87; 85; 85; 84; 84; 83; 80
17	Ca_21795	UGT88E11	KF039763	-		ABI94022.1; ABI94021.1	89; 81
18	Ca_21778	UGT88E9	KF039764	-		ABI94021.1; ABI94022.1	92; 83
19	Ca_10471	UGT85H7	KF018270	XP_003554994.1; XP_003545683.1	85; 83	XP_003618663.1; XP_003618649.1; XP_003618657.1; XP_003618643.1; XP_003618656.1; XP_003618642.1; XP_003618667.1; XP_003618655.1; XP_003618660.1; XP_003618644.1; XP_003618671.1; XP_003618666.1; XP_003618658.1; XP_003618661.1; XP_003618637.1; XP_003598165.1; XP_003618665.1	89; 89; 89; 86; 86; 84; 85; 83; 84; 87; 83; 82; 84; 83; 83; 83; 83
20	Ca_16414	UGT88E10	KF000379	-	-	ABI94021.1	86
21	Ca_23668	UGT73C16	KF006943	XP_003520666.1; XP_003521422.1; XP_003554403.1; ACU19200.1	86; 88; 87; 88	AFK47765.1; XP_003625714.1	89; 85	BAB86927.1	80
22	Ca_22500	UGT72Y1	KF018247	XP_003556942.1	82	XP_003622620.1	88
23	Ca_21263	UGT72B17	KF039757	NA
24	Ca_00728	UGT73C15	KF000380	XP_003520671.1; XP_003554404.1; XP_003520672.1; XP_003520669.1	82; 82; 80; 81	XP_003625715.1; XP_003625716.1; XP_003605110.1; XP_003599759.1	91; 89; 87; 84
25	Ca_02074	UGT72W1	KF000381	XP_003538841.1	80	XP_003611938.1	81
26	Ca_00112	UGT85J2	KF006944	XP_003547073.1	89	XP_003593141.1	90
27	Ca_22982	UGT78K5	KF039765	NA
28	Ca_05608	UGT84F2	KF018248	XP_003555960.1	83	XP_003599976.1	87
29	Ca_21788	UGT88E7	KF039766			ABI94021.1	87
30	Ca_22496	UGT72Y2	KF000382	XP_003556942.1	83	XP_003622620.1	87
31	Ca_21787	UGT88E8	KF039767			ABI94021.1	87
32	Ca_01304	UGT72B18	KF000383	NP_001235053.1; XP_003553781.1	83	XP_003626556.1	90
33	Ca_06791	UGT73F5	KF000384	XP_003529599.1; XP_003550515.1; XP_003550516.1; XP_003528666.1; BAM29365.1	83; 83; 81; 81; 83
34	Ca_17221	UGT72AB1	KF039768	-		XP_003620578.1; XP_003618858.1	88; 85
35	Ca_06792	UGT73F7	KF000385	XP_003550516.1; XP_003528666.1	84; 83
36	Ca_05607	UGT84F3	KF018249	XP_003555960.1	81	XP_003599976.1	85
37	Ca_23049	UGT71S2	KF000386			XP_003617357.1; XP_003617350.1; XP_003617353.1; XP_003617349.1; XP_003617354.1; XP_003617345.1; XP_003617347.1	85; 84; 83; 81; 83; 82; 80
38	Ca_22495	UGT72Z1	KF018250	XP_003532192.1; XP_003530920.1	82; 81	XP_003622643.1	90
39	Ca_06796	UGT73F6	KF000387	NA
40	Ca_09440	UGT73P5	KF000388	XP_003551588.1; XP_003533678.1; XP_003552284.1; XP_003533677.1; XP_003552285.1; ACU18051.1	85; 86; 86; 83; 84; 85	XP_003623451.1; XP_003623441.1; XP_003623440.1; XP_003623444.1; XP_003609043.1; XP_003623434.1; XP_003623427.1; XP_003622870.1; XP_003623422.1; XP_003623438.1; XP_003623449.1; XP_003623458.1; XP_003623450.1	89; 86; 87; 84; 85; 85; 84; 84; 83; 84; 82; 82; 83
41	Ca_03267	UGT78G2	KF006945			XP_003610163.1; XP_003610166.1	87; 87
42	Ca_18951	UGT72AA1	KF000389			XP_003626719.1	88
43	Ca_09436	UGT73P7	KF000390	XP_003552285.1; XP_003552284.1; XP_003533678.1; XP_003533677.1; XP_003551588.1	83; 83; 82; 81; 82	XP_003622870.1; XP_003623434.1; XP_003623440.1; XP_003609043.1; XP_003623422.1; XP_003623427.1; XP_003623444.1; XP_003623449.1; XP_003623458.1; XP_003623438.1; XP_003623450.1; XP_003623451.1; XP_003623441.1	86; 85; 87; 87; 85; 85; 84; 83; 83; 85; 85; 82; 82
44	Ca_24017	UGT93A5	KF018251	XP_003519079.1; XP_003537252.1; XP_003519074.1; XP_003553399.1	82; 81; 80; 81
45	Ca_25711	UGT72L3	KF039758	XP_003529014.1; XP_003521044.1; XP_003521043.1	80; 80; 82	XP_003626777.1; XP_003589194.1; XP_003626786.1; XP_003626779.1; XP_003626784.1	85; 83; 87; 81; 81	BAB86931.1	82
46	Ca_20510	UGT88F9	KF006946	NA
47	Ca_09824	UGT71S3	KF018252			XP_003618094.1	84
48	Ca_09438	UGT73P4	KF000391	XP_003551588.1; XP_003552284.1; XP_003533678.1; XP_003552285.1; ACU18051.1	85; 86; 84; 84; 85	XP_003623451.1; XP_003623441.1; XP_003623440.1; XP_003623444.1; XP_003623427.1; XP_003609043.1; XP_003623434.1; XP_003623422.1; XP_003622870.1; XP_003623449.1; XP_003623450.1; XP_003623458.1; XP_003623438.1	88; 87; 86; 84; 84; 85; 83; 82; 82; 81; 83; 82; 82
49	Ca_10248	UGT92G3	KF000392	XP_003519477.1; XP_003545515.1;XP_003545514.1	86; 85; 84	XP_003617072.1	91
50	Ca_06582	UGT708B1	KF000393			XP_003607777.1; XP_003607776.1	83; 82
51	Ca_08527	UGT75L7		XP_003524180.1	80	XP_003629628.1	87
52	Ca_06480	UGT73B15	KF000394	XP_003518710.1	86
53	Ca_09314	UGT84H1	KF018254	NA
54	Ca_25712	UGT72L5	KF039759	XP_003521043.1	80	ACC38470.1; XP_003626779.1; ACC38471.1; XP_003589194.1; XP_003626786.1; XP_003626784.1; XP_003626777.1	87; 85; 83; 83; 87; 84; 83	BAB86931.1	80
55	Ca_06479	UGT73AC1	KF000395	XP_003518708.1; XP_003520066.1; XP_003528521.1	81; 82; 80
56	Ca_21107	UGT83G3	KF018271	XP_003551757.1; XP_003531851.1; XP_003552563.1; XP_003551756.1; XP_003530432.1; XP_003552562.1	85; 85; 81; 81; 81; 82	XP_003621428.1; XP_003621430.1; XP_003621425.1; XP_003621427.1	91; 90; 82; 80			AFK49004.1	82
57	Ca_22494	UGT72X1	KF018255	XP_003532191.1; XP_003532193.1; XP_003530817.1; XP_003530818.1; XP_003530820.1	84; 83; 81; 80; 80	XP_003622642.1; XP_003622638.1; XP_003622636.1; ACJ85613.1; XP_003622634.1	88; 88; 86; 85; 85
58	Ca_06451	UGT73B14	KF000396	XP_003518712.1; XP_003518715.1; XP_003518714.1	80; 80; 80	XP_003628776.1	87
59	Ca_11382	UGT75L8	KF018256			XP_003601705.1; XP_003601707.1; XP_003601706.1	84; 82; 81
60	Ca_25710	UGT72L4	KF039769	XP_003521043.1	80	ACC38470.1; XP_003626779.1; ACC38471.1; XP_003589194.1; XP_003626786.1; XP_003626784.1; XP_003626777.1	84; 82; 81; 82; 84; 80; 82	BAB86931.1	80
61	Ca_09437	UGT73P9	KF000397	XP_003552285.1; XP_003552284.1; XP_003533678.1; XP_003551588.1; XP_003533677.1	84; 84; 83; 82; 83	XP_003623440.1; XP_003623444.1; XP_003623434.1; XP_003622870.1; XP_003623427.1; XP_003609043.1; XP_003623422.1; XP_003623449.1; XP_003623450.1; XP_003623458.1; XP_003623438.1; XP_003623451.1; XP_003623441.1	90; 87; 87; 87; 87; 86; 85; 85; 86; 85; 86; 83; 81
62	Ca_02667	UGT92A6	KF018257	XP_003547013.1	83	XP_003597473.1	90
63	Ca_06074	UGT74X1	KF018272	XP_003533571.1; XP_003552471.1; XP_003541519.1; XP_003554601.1; XP_003543858.1; XP_003554595.1; XP_003543857.1	83; 82; 82; 81; 81; 82; 80	XP_003624251.1; XP_003624250.1; XP_003624252.1	90; 89; 81			AFK35372.1	81
64	Ca_07558	UGT85K8	KF018273	XP_003519003.1; XP_003556840.1	84; 81	XP_003592231.1	88
65	Ca_09439	UGT73P6	KF000398	XP_003551588.1; XP_003533678.1; XP_003552284.1; XP_003533677.1; XP_003552285.1; ACU18051.1	84; 84; 84; 83; 83; 83	XP_003623441.1; XP_003623451.1; XP_003623440.1; XP_003623427.1; XP_003623445.1; XP_003609043.1; XP_003623422.1; XP_003623444.1; XP_003623434.1; XP_003622870.1; XP_003623449.1; XP_003623438.1; XP_003623458.1; XP_003623450.1	89; 88; 85; 85; 80; 84; 82; 83; 81; 82; 81; 81; 80; 82
66	Ca_06073	UGT74X2	KF018274	XP_003541519.1; XP_003554595.1; XP_003554601.1; XP_003533571.1; ACU19612.1; ACU22885.1	82; 82; 80; 80; 82; 80	XP_003624252.1; XP_003624251.1; XP_003624250.1; XP_003624245.1	86; 85; 83; 80			AFK35372.1	81
67	Ca_00350	UGT79B21	KF000399	XP_003530810.1	89	XP_003593675.1	94
68	Ca_14261	UGT71G2	KF000400	NP_001240903.1; XP_003519247.1	83; 81	XP_003615613.1; XP_003615609.1	88; 87
69	Ca_17956	UGT79B22	KF018258	XP_003530810.1	89	XP_003593675.1	94
70	Ca_14260	UGT71G3	KF018259	ACU21214.1; XP_003519247.1; XP_003544878.1	84; 84; 82	XP_003615609.1; XP_003615613.1	88; 85
71	Ca_18599	UGT71T1	KF018260	XP_003533826.1	84
72	Ca_18617	UGT71T2	KF018261	XP_003533826.1	83
73	Ca_19894	UGT89F1	KF000401	XP_003527292.1	85
74	Ca_19131	UGT74K2	KF006947	XP_003548080.1	87
75	Ca_07557	UGT85K9	KF018275	XP_003519003.1; XP_003556840.1	85; 83	XP_003592231.1	91
76	Ca_08995	UGT87H3	KF006948	XP_003523102.1	83
77	Ca_10596	UGT95B1	KF018262			XP_003612636.1	84
78	Ca_26288	UGT89D5	KF039760	NA
79	Ca_17244	UGT87H2	KF006949	XP_003544901.1	85	XP_003615826.1; XP_003615830.1; XP_003615829.1; XP_003615827.1	89; 86; 86; 86
80	Ca_11281	UGT79B27	KF000402	XP_003539949.1	85	XP_003607531.1; XP_003607533.1	87; 86
81	Ca_05261	UGT85X1	KF006950			XP_003608449.1	91
82	Ca_26272	UGT89B5	KF039761			XP_003595693.1	84
83	Ca_08338	UGT79A5	KF000403	XP_003536273.1; XP_003556320.1; XP_003535472.1	89; 88; 84	XP_003591655.1; XP_003606381.1	93; 82
84	Ca_06975	UGT79B26	KF006951	XP_003540412.1; XP_003543300.1; XP_003540019.1; XP_003543299.1	86; 83; 80; 80	XP_003596671.1; XP_003596668.1; XP_003596675.1	92; 89; 88			AFK39154.1	83
85	Ca_06976	UGT79B23	KF018276	XP_003540412.1; XP_003543300.1; ACU24192.1; XP_003543299.1; XP_003540019.1	86; 85; 81; 81; 81	XP_003596668.1; XP_003596670.1; XP_003596675.1; XP_003596671.1	89; 89; 87; 86			AFK39154.1	84
86	Ca_00113	UGT91H7	KF018263	XP_003547595.1	88	XP_003593143.1	91
87	Ca_02172	UGT73P8	KF018264	XP_003539343.1; D4Q9Z4.1; XP_003517967.1; XP_003546674.1	88; 88; 82; 81	XP_003611681.1; XP_003628138.1	93; 81
88	Ca_06977	UGT79B25	KF018277	XP_003540412.1; XP_003543300.1; ACU24192.1; XP_003540019.1	85; 84; 80; 82	XP_003596668.1; XP_003596670.1; XP_003596675.1; XP_003596671.1	89; 89; 87; 84			AFK39154.1	84
89	Ca_17245	UGT87E3	KF006952	XP_003518323.1	80	XP_003616036.1	85
90	Ca_09825	UGT82A3	KF018278			XP_003618097.1	86
91	Ca_06978	UGT79B24	KF018279	XP_003540412.1; XP_003543300.1; ACU24192.1; XP_003543299.1; XP_003540019.1	85; 85; 81; 80; 81	XP_003596668.1; XP_003596670.1; XP_003596675.1; XP_003596671.1	90; 89; 88; 86			AFK39154.1	84
92	Ca_00114	UGT91H8	KF000404	NP_001240857.1; XP_003535899.1	88; 85	XP_003593144.1; XP_003593142.1; XP_003619079.1; XP_003607432.1; XP_003619124.1	93; 91; 86; 84; 81
93	Ca_13719	UGT91M1	KF000405	XP_003548650.1; XP_003529927.1; XP_003529928.1; XP_003529929.1; ACU24590.1	83; 81; 81; 80; 80	XP_003615305.1	83
94	Ca_04376	UGT80B4	KF006953	XP_003535566.1; XP_003555405.1; XP_003518594.1	85; 84; 83	XP_003592094.1; XP_003592093.1; XP_003592095.1	87; 84; 86
95	Ca_17222	UGT72AB2	KF843732	NA
96	Ca_08677	UGT74Z1	KF843731	XP_003629941.1	84
			*Nine chickpea UGTs shown in orange background are diverged
