# Supplementary material for: Genome-Wide Identification and Tissue-Specific Expression Analysis of UDP-Glycosyltransferases Genes Confirm Their Abundance in Cicer arietinum (Chickpea) Genome
Source: PLoS One. 2014 Oct 7;9(10):e109715. doi: 10.1371/journal.pone.0109715 (PMC4188811; doi:10.1371/journal.pone.0109715)
Supplement: Table S9 — Standard deviation of protein lengths of Ca UGTs. (XLS) [file pone.0109715.s017.xls]

## Sheet: outliers removed
Table S9 Standard deviation of protein lengths of CaUGTs (excluding the outliers)
Gene name	GenBank Accn. No.	protein_seq_length_target	Average protein seq length	Standard deviation
UGT76J2	KF006942	452	471	13.435
UGT85H3	KF018265	484	471	9.19239
UGT78K3	KC990643	455	471	11.3137
UGT85H5	KF018266	489	471	12.7279
UGT85H4	KF018267	484	471	9.19239
UGT72V1	KF018245	487	471	11.3137
UGT85H6	KF018269	485	471	9.89949
UGT73K2	KF018246	485	471	9.89949
UGT88E4	KF039762	467	471	2.82843
UGT88E5	KF039755	466	471	3.53553
UGT73AA1	KF000375	497	471	18.3848
UGT73AB1	KF000376	493	471	15.5563
UGT78K4	KF000377	454	471	12.0208
UGT88E6	KF039756	450	471	14.8492
UGT71S1	KF000378	472	471	0.707107
UGT88E11	KF039763	479	471	5.65685
UGT88E9	KF039764	476	471	3.53553
UGT85H7	KF018270	486	471	10.6066
UGT88E10	KF000379	479	471	5.65685
UGT73C16	KF006943	470	471	0.707107
UGT72Y1	KF018247	468	471	2.12132
UGT72B17	KF039757	479	471	5.65685
UGT73C15	KF000380	506	471	24.7487
UGT72W1	KF000381	427	471	31.1127
UGT85J2	KF006944	485	471	9.89949
UGT78K5	KF039765	454	471	12.0208
UGT84F2	KF018248	479	471	5.65685
UGT88E7	KF039766	477	471	4.24264
UGT72Y2	KF000382	468	471	2.12132
UGT88E8	KF039767	476	471	3.53553
UGT72B18	KF000383	472	471	0.707107
UGT73F5	KF000384	483	471	8.48528
UGT72AB1	KF039768	468	471	2.12132
UGT73F7	KF000385	479	471	5.65685
UGT84F3	KF018249	471	471	0
UGT71S2	KF000386	469	471	1.41421
UGT72Z1	KF018250	478	471	4.94975
UGT73F6	KF000387	473	471	1.41421
UGT73P5	KF000388	494	471	16.2635
UGT78G2	KF006945	453	471	12.7279
UGT72AA1	KF000389	473	471	1.41421
UGT73P7	KF000390	496	471	17.6777
UGT93A5	KF018251	465	471	4.24264
UGT72L3	KF039758	467	471	2.82843
UGT88F9	KF006946	480	471	6.36396
UGT71S3	KF018252	466	471	3.53553
UGT73P4	KF000391	489	471	12.7279
UGT92G3	KF000392	494	471	16.2635
UGT708B1	KF000393	465	471	4.24264
UGT75L7	KF018253	471	471	0
UGT73B15	KF000394	476	471	3.53553
UGT84H1	KF018254	455	471	11.3137
UGT72L5	KF039759	476	471	3.53553
UGT73AC1	KF000395	476	471	3.53553
UGT83G3	KF018271	443	471	19.799
UGT72X1	KF018255	475	471	2.82843
UGT73B14	KF000396	488	471	12.0208
UGT75L8	KF018256	471	471	0
UGT72L4	KF039769	487	471	11.3137
UGT73P9	KF000397	496	471	17.6777
UGT92A6	KF018257	489	471	12.7279
UGT74X1	KF018272	459	471	8.48528
UGT85K8	KF018273	483	471	8.48528
UGT73P6	KF000398	468	471	2.12132
UGT74X2	KF018274	436	471	24.7487
UGT79B21	KF000399	458	471	9.19239
UGT71G2	KF000400	467	471	2.82843
UGT79B22	KF018258	458	471	9.19239
UGT71G3	KF018259	466	471	3.53553
UGT71T1	KF018260	457	471	9.89949
UGT71T2	KF018261	458	471	9.19239
UGT89F1	KF000401	458	471	9.19239
UGT74K2	KF006947	458	471	9.19239
UGT85K9	KF018275	482	471	7.77817
UGT87H3	KF006948	457	471	9.89949
UGT89D5	KF039760	467	471	2.82843
UGT87H2	KF006949	459	471	8.48528
UGT79B27	KF000402	465	471	4.24264
UGT85X1	KF006950	489	471	12.7279
UGT89B5	KF039761	482	471	7.77817
UGT79A5	KF000403	462	471	6.36396
UGT79B26	KF006951	457	471	9.89949
UGT79B23	KF018276	457	471	9.89949
UGT91H7	KF018263	471	471	0
UGT73P8	KF018264	466	471	3.53553
UGT79B25	KF018277	455	471	11.3137
UGT87E3	KF006952	458	471	9.19239
UGT82A3	KF018278	440	471	21.9203
UGT79B24	KF018279	457	471	9.89949
UGT91H8	KF000404	478	471	4.94975
UGT91M1	KF000405	467	471	2.82843

## Sheet: with outliers 
Table S9 Standard deviation of protein lengths of CaUGTs (including the outliers)
Gene name	GenBank Accn. No.	protein_seq_length_target	Average protein seq length	Standard deviation
UGT76J2	KF006942	452	472	14.1421
UGT85H3	KF018265	484	472	8.48528
UGT78K3	KC990643	455	472	12.0208
UGT85H5	KF018266	489	472	12.0208
UGT85H4	KF018267	484	472	8.48528
UGT83G4	KF018268	596	472	87.6812
UGT72V1	KF018245	487	472	10.6066
UGT85H6	KF018269	485	472	9.19239
UGT73K2	KF018246	485	472	9.19239
UGT88E4	KF039762	467	472	3.53553
UGT88E5	KF039755	466	472	4.24264
UGT73AA1	KF000375	497	472	17.6777
UGT73AB1	KF000376	493	472	14.8492
UGT78K4	KF000377	454	472	12.7279
UGT88E6	KF039756	450	472	15.5563
UGT71S1	KF000378	472	472	0
UGT88E11	KF039763	479	472	4.94975
UGT88E9	KF039764	476	472	2.82843
UGT85H7	KF018270	486	472	9.89949
UGT88E10	KF000379	479	472	4.94975
UGT73C16	KF006943	470	472	1.41421
UGT72Y1	KF018247	468	472	2.82843
UGT72B17	KF039757	479	472	4.94975
UGT73C15	KF000380	506	472	24.0416
UGT72W1	KF000381	427	472	31.8198
UGT85J2	KF006944	485	472	9.19239
UGT78K5	KF039765	454	472	12.7279
UGT84F2	KF018248	479	472	4.94975
UGT88E7	KF039766	477	472	3.53553
UGT72Y2	KF000382	468	472	2.82843
UGT88E8	KF039767	476	472	2.82843
UGT72B18	KF000383	472	472	0
UGT73F5	KF000384	483	472	7.77817
UGT72AB1	KF039768	468	472	2.82843
UGT73F7	KF000385	479	472	4.94975
UGT84F3	KF018249	471	472	0.707107
UGT71S2	KF000386	469	472	2.12132
UGT72Z1	KF018250	478	472	4.24264
UGT73F6	KF000387	473	472	0.707107
UGT73P5	KF000388	494	472	15.5563
UGT78G2	KF006945	453	472	13.435
UGT72AA1	KF000389	473	472	0.707107
UGT73P7	KF000390	496	472	16.9706
UGT93A5	KF018251	465	472	4.94975
UGT72L3	KF039758	467	472	3.53553
UGT88F9	KF006946	480	472	5.65685
UGT71S3	KF018252	466	472	4.24264
UGT73P4	KF000391	489	472	12.0208
UGT92G3	KF000392	494	472	15.5563
UGT708B1	KF000393	465	472	4.94975
UGT75L7	KF018253	471	472	0.707107
UGT73B15	KF000394	476	472	2.82843
UGT84H1	KF018254	455	472	12.0208
UGT72L5	KF039759	476	472	2.82843
UGT73AC1	KF000395	476	472	2.82843
UGT83G3	KF018271	443	472	20.5061
UGT72X1	KF018255	475	472	2.12132
UGT73B14	KF000396	488	472	11.3137
UGT75L8	KF018256	471	472	0.707107
UGT72L4	KF039769	487	472	10.6066
UGT73P9	KF000397	496	472	16.9706
UGT92A6	KF018257	489	472	12.0208
UGT74X1	KF018272	459	472	9.19239
UGT85K8	KF018273	483	472	7.77817
UGT73P6	KF000398	468	472	2.82843
UGT74X2	KF018274	436	472	25.4558
UGT79B21	KF000399	458	472	9.89949
UGT71G2	KF000400	467	472	3.53553
UGT79B22	KF018258	458	472	9.89949
UGT71G3	KF018259	466	472	4.24264
UGT71T1	KF018260	457	472	10.6066
UGT71T2	KF018261	458	472	9.89949
UGT89F1	KF000401	458	472	9.89949
UGT74K2	KF006947	458	472	9.89949
UGT85K9	KF018275	482	472	7.07107
UGT87H3	KF006948	457	472	10.6066
UGT95B1	KF018262	421	472	36.0624
UGT89D5	KF039760	467	472	3.53553
UGT87H2	KF006949	459	472	9.19239
UGT79B27	KF000402	465	472	4.94975
UGT85X1	KF006950	489	472	12.0208
UGT89B5	KF039761	482	472	7.07107
UGT79A5	KF000403	462	472	7.07107
UGT79B26	KF006951	457	472	10.6066
UGT79B23	KF018276	457	472	10.6066
UGT91H7	KF018263	471	472	0.707107
UGT73P8	KF018264	466	472	4.24264
UGT79B25	KF018277	455	472	12.0208
UGT87E3	KF006952	458	472	9.89949
UGT82A3	KF018278	440	472	22.6274
UGT79B24	KF018279	457	472	10.6066
UGT91H8	KF000404	478	472	4.24264
UGT91M1	KF000405	467	472	3.53553
UGT80B4	KF006953	593	472	85.5599
UGT72AB2	KF843732	417	472	38.8909
UGT74Z1	KF843731	410	472	43.8406
