# Supplementary material for: Genome-Wide Identification and Tissue-Specific Expression Analysis of UDP-Glycosyltransferases Genes Confirm Their Abundance in Cicer arietinum (Chickpea) Genome
Source: PLoS One. 2014 Oct 7;9(10):e109715. doi: 10.1371/journal.pone.0109715 (PMC4188811; doi:10.1371/journal.pone.0109715)
Supplement: Table S10 — Expression values (FPKM) of all the chickpea UGT genes in various plant tissues. (XLS) [file pone.0109715.s018.xls]

## Sheet: FPKM_UGT
Table S10 Expression values (FPKM) of all the chickpea UGT genes in various plant tissues
	G.Seed	SAM	Young leaves	Flower	Flower bud
UGT85J2	277.91	25.88	3.08	0.95	22.3
UGT91H7	174.03	12.07	91.44	44.45	20.93
UGT91H8	118.51	26.17	2.48	2.61	17.79
UGT78K3	108.47	30.68	1.77	3.31	23.16
UGT79B21	104.43	60.6	15.5	20.12	11.42
UGT73C15	80.42	1.92	0.37	0.38	0.46
UGT72B18	67.91	13.44	16.28	179.16	28.55
UGT72W1	60.83	1.84	0.15	0.71	4.86
UGT73P8	60.31	98.93	51.92	41.71	58.9
UGT92A6	59.42	20.34	9.8	7.8	23.02
UGT78G2	58.02	19.09	2.52	5.93	9.53
UGT80B4	54.38	2.15	3.27	14.62	5.83
UGT85X1	53.81	23.03	34.32	11.08	8.92
UGT78K4	38.04	61.76	76.76	37	16.43
UGT84F3	36.86	5.95	7.67	10.02	50.53
UGT84F2	35.81	1.88	1.25	2.76	1.42
UGT74X2	32.01	4.08	2	0.59	17.05
UGT74X1	31.56	10.26	18.21	14.67	21.3
UGT73B14	30.66	1.71	0.56	14.18	1.47
UGT73AC1	28.24	9.33	17.13	9.55	4.85
UGT73B15	27.06	16.65	9.79	9.79	9.31
UGT708B1	26.29	11.66	12.73	5.51	2.7
UGT73F5	24.18	8.55	1.28	19.77	5.72
UGT73F7	24.18	0.79	1.27	0.96	0.63
UGT73F6	22.74	23.76	17.42	52.37	13.71
UGT79B26	22.11	11.05	8.91	125.95	47.63
UGT79B23	18.55	6.73	6.44	11.04	6.05
UGT79B25	18.51	6.31	3.87	5.53	5.33
UGT79B24	17.96	3.3	15.96	10.49	6.05
UGT85K9	16.46	6.61	8.52	7.24	6.08
UGT85K8	16.17	5.58	0.9	4.67	10.01
UGT79A5	14.23	2.92	1.84	2.08	5.86
UGT75L7	13.78	3.04	1.27	4.76	5.87
UGT74Z1	13.74	3.86	26.14	10.72	8.63
UGT87H3	13.73	13.68	17.31	14.61	14.77
UGT84H1	13.65	24.92	16.78	12.95	26.3
UGT73P7	13.6	7.46	34.28	34.6	21.53
UGT73P9	13.54	1.28	0.81	3.89	0.33
UGT73P4	13.16	10.9	3.59	9.01	6.64
UGT73P6	12.36	7.44	2.36	12.33	8.33
UGT73P5	12.2	6.44	3.11	83.24	11.46
UGT71S3	12.13	19.12	29.02	10.65	17.56
UGT82A3	12.12	0.07	0.02	0.06	0.05
UGT72V1	11.75	10.23	9.03	5.91	8.36
UGT71S1	10.61	12.6	9.75	8.81	4.95
UGT92G3	10.38	0.43	5.11	4.94	0.53
UGT76J2	9.38	8.04	31.37	6.93	4.51
UGT85H3	8.96	12.2	2.73	40.99	32.26
UGT85H4	8.42	14.06	3.46	2.42	6.51
UGT85H6	8.16	11.77	6.77	7.91	3.88
UGT85H7	8	2.88	3.66	8.02	3.73
UGT85H5	6.77	1.05	1.65	1.26	3.96
UGT95B1	6.18	5.05	8.8	1.21	1.21
UGT79B27	5.86	9.27	6.77	10.87	13.02
UGT75L8	5.77	2.53	1.8	2.65	17.28
UGT91M1	5.35	0.02	0	2.21	2.12
UGT71G3	5.17	17.91	8.95	9.82	13.14
UGT71G2	4.53	3.04	26.98	28.9	3.11
UGT88E10	4.3	16.77	0.77	0.58	4.3
UGT72AB1	4.22	1.05	1.82	4.3	3.3
UGT72AB2	4.13	1.23	4.42	26.74	3.01
UGT87H2	3.55	2.76	7.61	2.39	3.96
UGT79B22	3.06	0.1	0.07	0.28	0.2
UGT73AB1	2.83	12.17	3.55	23.79	4.63
UGT71T1	2.77	2.15	0.27	2.07	2.56
UGT71T2	2.53	21.44	2.06	25.24	20.26
UGT72AA1	2.5	1.63	1.24	1.26	1.46
UGT73AA1	2.35	1.46	0.68	16.46	4.97
UGT74K2	2.1	0.35	0.3	0.8	0.77
UGT73K2	2.01	0	0.14	0.03	0.01
UGT89F1	1.18	0.48	0.16	0.06	0.09
UGT88F9	1.12	0.55	0.15	6.2	19.46
UGT83G3	1.02	0.63	0.04	0.64	0.57
UGT83G4	0.79	1.01	1.66	14.44	245.84
UGT72B17	0.72	0.64	0.38	62.9	1.83
UGT88E9	0.58	1.36	0.15	6.84	6.88
UGT88E8	0.53	0.02	0.22	8.72	51.25
UGT88E7	0.51	0.64	6.76	7.89	2.67
UGT88E11	0.46	0.21	0	0.08	0.19
UGT88E5	0.42	0.24	0.02	0.03	0
UGT88E4	0.37	0.81	0.41	3.07	36.97
UGT72X1	0.26	0.46	0.24	0.68	0.76
UGT72Z1	0.24	0.11	0	0.01	0.23
UGT72Y2	0.22	0.76	2.52	1.55	1.18
UGT72Y1	0.19	0.17	0.04	0.15	0.53
UGT78K5	0.18	0.85	0.41	0.12	0.57
UGT71S2	0.1	0.2	0	0.05	0.28
UGT73C16	0.09	0.02	0	0.99	0.12
UGT93A5	0.06	0.17	0.08	2.96	17.61
UGT72L4	0.06	0.02	0.18	0.08	0.06
UGT72L3	0	0	0.04	9.83	45.69
UGT89B5	0	0	0	0.11	0.07
UGT89D5	0	0	0	0.05	0
UGT88E6	0	0.45	0.04	0.41	4.3
UGT72L5	0	0	0	0	0
UGT87E3	0	0	0	0	0
The highlighted ones are unexpressed UGTs in the above five tissues
